# Supplementary material for: Identification of equine mares as reservoir hosts for pathogenic species of Leptospira
Source: Front Vet Sci. 2024 May 9;11:1346713. doi: 10.3389/fvets.2024.1346713 (PMC11112012; doi:10.3389/fvets.2024.1346713)
Supplement: Supplementary file 1 [file Table_1.XLSX]

## Sheet: Horse data
Supplementary Table 3 : All data on horses and their respective sample analysis.
Asymptomatic mares on farm 1	Sample	qPCR 1		qPCR 2				Culture	Leptospira		MAT ; highest titer	Microscopic Agglutination Test (MAT) on sera
				Void 1		Void 2
Mare number		Result	Ct	Result	Ct	Result	Ct	HAN liquid	Species	Serogroup		Australis	Autumnalis	Ballum	Bataviae	Canicola	Grippo	Hardjo	Icterohaemorrhagiae	Pomona	Pyrogenes	Tarassovi	Bratislava	Sejroe	Hebdomadis	Szwajizak	ARS 22	Cynopteri	Djasiman	H9
H1	Urine	Negative									Australis 1:200	neg	neg	neg	100	neg	neg	neg	neg	neg	neg	neg	200	neg	neg	neg	neg	neg	100	neg
H2	Urine	Positive	37	Negative		Negative		Negative	L. interrogans*	Icterohaemorrhagiae*	Grippothyphosa 1:200	neg	neg	neg	neg	neg	200	neg	neg	100	neg	neg	neg	neg	neg	neg	neg	neg	100	neg
H3	Urine	Negative									Australis 1:400	neg	100	neg	neg	neg	neg	neg	neg	neg	neg	neg	400	neg	neg	neg	neg	neg	200	neg
H4	Urine	Negative									Cross reaction 1:100	neg	neg	neg	neg	100	neg	neg	100	neg	100	neg	100	neg	neg	neg	neg	neg	neg	neg
H5	Urine	Negative									Cross reaction 1:400	neg	200	neg	neg	neg	neg	neg	neg	400	neg	neg	400	neg	neg	neg	neg	neg	neg	neg
H6	Urine	Negative									Australis 1:400	neg	100	neg	neg	neg	100	neg	100	100	neg	neg	400	neg	neg	neg	neg	neg	200	neg
H7	Urine	Negative									Pomona 1:1600	neg	200	neg	neg	neg	100	neg	200	1600	neg	neg	100	neg	neg	neg	neg	neg	200	neg
H8	Urine	Positive	38.2	Positive	36.9	Positive	35	Negative	L. kirschneri*	Australis*	Grippothyphosa 1:200	neg	neg	neg	neg	neg	200	neg	neg	neg	neg	neg	neg	neg	neg	neg	neg	neg	100	neg
H9	Urine	Positive	36.9	Negative		Positive	38	Positive	L. kirschneri	Australis 1:3200	Australis 1:100	neg	neg	neg	neg	neg	neg	neg	neg	neg	neg	neg	100	neg	neg	neg	neg	neg	100	neg
H10	Urine	Negative									Djasiman 1:200	neg	neg	neg	neg	neg	100	neg	neg	neg	neg	neg	neg	neg	neg	neg	neg	neg	200	neg
H11	Urine	Negative									Australis 1:1600	neg	400	neg	neg	neg	100	neg	100	800	neg	neg	1600	neg	neg	neg	neg	100	100	neg
H12	Urine	Negative									Australis 1:100	neg	neg	neg	neg	neg	neg	neg	neg	neg	neg	neg	100	neg	neg	neg	neg	neg	neg	neg
H13	Urine	Negative									Pomona 1:800	neg	400	neg	neg	neg	100	neg	200	800	neg	neg	100	neg	neg	neg	neg	neg	100	neg
H14	Urine	Negative									Icterohaemorrhagiae 1:400	neg	neg	200	neg	200	100	neg	400	neg	200	neg	200	neg	neg	neg	neg	neg	200	neg
H15	Urine	Negative									Negative	neg	neg	neg	neg	neg	neg	neg	neg	neg	neg	neg	neg	neg	neg	neg	neg	neg	neg	neg
H16	Urine	Negative									Pomona 1:400	neg	200	neg	neg	neg	100	neg	neg	400	neg	neg	100	neg	neg	neg	neg	neg	100	neg
H17	Urine	Negative									Australis 1:1600	100	400	neg	neg	neg	200	neg	neg	400	neg	neg	1600	neg	neg	neg	neg	neg	neg	neg
H18	Urine	Negative									Negative	neg	neg	neg	neg	neg	neg	neg	neg	neg	neg	neg	neg	neg	neg	neg	neg	neg	neg	neg
H19	Urine	Negative									Australis 1:3200	neg	800	neg	neg	neg	200	neg	100	1600	neg	neg	3200	neg	neg	neg	neg	neg	200	neg
H20	Urine	Negative									Cross reaction 1:400	neg	200	100	neg	100	200	neg	200	400	100	neg	400	neg	neg	neg	neg	neg	200	neg
H21	Urine	Negative									Cross reaction 1:800	neg	100	neg	neg	neg	neg	neg	neg	800	neg	neg	800	neg	neg	neg	neg	neg	100	neg
H22	Urine	Negative									Pomona 1:400	neg	200	neg	neg	100	200	neg	100	400	neg	neg	100	neg	neg	neg	neg	100	200	neg
H23	Urine	Negative									Cross reaction 1:100	neg	100	neg	neg	neg	neg	neg	100	neg	neg	neg	100	neg	neg	neg	neg	neg	100	neg
H24	Urine	Negative									Australis 1:800	neg	200	neg	neg	neg	200	neg	100	400	neg	neg	800	neg	neg	neg	neg	100	200	neg
H25	Urine	Negative									Pomona 1:800	neg	200	neg	neg	neg	200	neg	neg	800	neg	neg	100	neg	neg	neg	neg	neg	100	neg
H26	Urine	Negative									Cross reaction 1:400	neg	200	neg	neg	neg	400	neg	neg	400	neg	neg	200	neg	neg	neg	neg	100	200	neg
H27	Urine	Negative									Cross reaction 1:800	neg	800	neg	neg	neg	100	neg	100	800	neg	neg	neg	neg	neg	neg	neg	neg	neg	neg
H28	Urine	Negative									Cross reaction 1:800	neg	100	neg	neg	neg	400	neg	neg	800	neg	neg	800	neg	neg	neg	neg	neg	200	neg
H29	Urine	Negative									Cross reaction 1:100	neg	neg	100	neg	neg	100	neg	100	neg	neg	neg	neg	neg	neg	neg	neg	neg	100	neg
H30	Urine	Negative									Pomona 1:200	neg	100	neg	neg	100	100	neg	100	200	100	neg	neg	neg	neg	neg	neg	neg	100	neg
H31	Urine	Negative									Pomona 1:200	neg	neg	neg	neg	neg	100	neg	neg	200	neg	neg	neg	neg	neg	neg	neg	neg	100	neg
H32	Urine	Negative									Cross reaction 1:100	neg	neg	100	neg	neg	neg	neg	neg	100	neg	neg	100	neg	neg	neg	neg	neg	neg	neg
H33	Urine	Negative									Cross reaction 1:800	neg	800	neg	neg	neg	100	neg	200	800	neg	neg	100	neg	neg	neg	neg	neg	100	neg
H34	Urine	Negative									Australis 1:800	neg	100	neg	100	neg	200	neg	neg	200	neg	neg	800	neg	neg	neg	neg	100	200	neg
H35	Urine	Negative									Australis 1:400	neg	200	neg	neg	neg	200	neg	neg	200	neg	neg	400	neg	neg	neg	neg	neg	100	neg
H36	Urine	Negative									Djasiman 1:400	neg	100	100	neg	neg	200	neg	100	200	neg	neg	200	neg	neg	neg	neg	100	400	neg
H37	Urine	Negative									Cross reaction 1:100	neg	neg	neg	neg	neg	neg	neg	neg	100	neg	neg	neg	neg	neg	neg	neg	neg	100	neg
*Predicted based on genome enrichment
Clinically Infected mare on Farm 2	Sample	qPCR		Culture	Leptospira		MAT ; highest titer	Microscopic Agglutination Test (MAT) on sera
Mare number
		Result	Ct		Species	Serogroup		Australis	Autumnalis	Ballum	Bataviae	Canicola	Grippo	Hardjo	Icterohaemorrhagiae	Pomona	Pyrogenes	Tarassovi	Bratislava	Sejroe	Hebdomadis	Szwajizak	ARS 22	Cynopteri	Djasiman	H9
H44	Urine	Positive	26				Pomona 1:102,400	1600	12800	400	neg	neg	1600	neg	12800	102400	neg	neg	51200	neg	neg	neg	neg	6400	3200	neg
	chorioallantoic membrane	Positive	31.8	Positive	L. interrogans	Pomona 1:25,600
Day of abortion	Amnion	Positive	29.9
	Allantoic fluid	Positive	25.4
H44	Urine void 1	Negative
	Urine void 2	Positive	36.2
	Urine void 3	Positive	35.4
	Urine void 4	Positive	36.9
2 days after abortion	Urine void 5	Positive	37.7
	Exudate 1	Positive	38.4
	Exudate 2	Positive	31.6
	Uterine swab	Positive	33
